# Supplementary material for: Molecular dynamics simulation of carbon nanotube growth under a tensile strain
Source: Sci Rep. 2024 Mar 7;14:5625. doi: 10.1038/s41598-024-56244-6 (PMC10920857; doi:10.1038/s41598-024-56244-6)
Supplement: Supplementary file 1 — Supplementary Legends. [file 41598_2024_56244_MOESM1_ESM.txt]

1073K.mp4:
Supplementary Video S1. Trajectories of 500 ns simulation at 1073 K. Left, center, and right panels denote the armchair, chiral, and zigzag CNTs, respectively.

1273K.mp4:
Supplementary Video S2. Trajectories of 500 ns simulation at 1273 K. Left, center, and right panels denote the armchair, chiral, and zigzag CNTs, respectively.

1473K.mp4:
Supplementary Video S3. Trajectories of 500 ns simulation at 1473 K. Left, center, and right panels denote the armchair, chiral, and zigzag CNTs, respectively.
